# Supplementary material for: Fundamental Equation of State for Fluid Tetrahydrofuran
Source: Int J Thermophys. 2023 Oct 9;44(10):153. doi: 10.1007/s10765-023-03258-3 (PMC10562338; doi:10.1007/s10765-023-03258-3)
Supplement: Supplementary file 1 — Supplementary file1 (ZIP 278 kb) [file 10765_2023_3258_MOESM1_ESM.zip]

Archive with 3 entries (3 files):
- Supplementary/IntJThermophys_THF_supplementary.pdf
- Supplementary/THF.FLD
- Supplementary/THF.json
