# Supplementary material for: Fundamental Equation of State for Fluid Tetrahydrofuran
Source: Int J Thermophys. 2023 Oct 9;44(10):153. doi: 10.1007/s10765-023-03258-3 (PMC10562338; doi:10.1007/s10765-023-03258-3)
Supplement: Supplementary file 1 — Supplementary file1 (ZIP 278 kb) [file 10765_2023_3258_MOESM1_ESM.zip › Supplementary/THF.FLD]

THF                  !Short name
109-99-9             !CAS number
Tetrahydrofuran      !Full name
C4H8O                !Chemical formula {C4H8O}
THF                  !Synonym
72.10572             !Molar mass [g/mol]
164.76               !Triple point temperature [K] TDE v10.0
339.075              !Normal boiling point [K]
540.2                !Critical temperature [K]
5304.5               !Critical pressure [kPa]
4.4                  !Critical density [mol/L]
0.234                !Acentric factor
-1                   !Dipole moment [Debye]
NBP                  !Default reference state
10.0                 !Version number
????                 !Family                                                    :Family:
????                 !Heating value (upper) [kJ/mol]                            :Heat:
1S/C4H8O/c1-2-4-5-3-1/h1-4H2-WYURNTSHIVDZCO-UHFFFAOYSA-N   !Standard InChI Key  :InChiKey:
????                                      !Alternative fluid for mixing rules   :AltID:
508eb841                                  !Hash number from InChI Key           :Hash:


!The fluid files contain general information about the fluid in the first 15 to 20 lines, followed by sections for the
! equations of state, transport equations, and auxiliary equations.  Equations of state are listed first.  The NIST recommended
! equations begin with a hash mark (#).  The secondary equations begin with the @ symbol.  These symbols can be swapped to
! select a secondary equation as primary and the primary as secondary.  The equation of state section also contains auxiliary
! equations for the ideal gas heat capacity or ideal gas Helmholtz energy.  Below the equations of state (both primary and
! secondary) are the transport equations, first viscosity and then thermal conductivity.  These are then followed by the
! secondary equations if available.  The transport section also contains auxiliary equations required to calculate either the
! dilute gas state or the critical enhancement.  At the end of the file are additional but not necessary auxiliary equations,
! including simple equations for the vapor pressure, saturated liquid and vapor densities, melting line (for some fluids), and
! sublimation line (for even fewer fluids).  This section also contains the equations for dielectric constant and surface
! tension if available.  The sections are divided by different symbols (these being _-+=^*~) to aid the eye in locating a
! particular section.  Secondary equations are indented 10 spaces to avoid confusion with the NIST recommended equations.  The
! end of the fluid file is marked with @END.  Anything below that is ignored.


! compiled by F. Fiedler, NIST Physical and Chemical Properties Division, Boulder, Colorado
! 06-24-23  FF, Original version.
! 10-09-23 EWL, Add information from published version, such as DOI, volume number, and uncertainties.


________________________________________________________________________________

#EOS   !---Equation of state---
FEQ    !Helmholtz equation of state for tetrahydrofuran of Fiedler et al. (2023).
:TRUECRITICALPOINT:  540.2      4.40          !True EOS critical point [K, mol/L] (where dP/dD=0 and d^2P/dD^2=0 at constant T)
:DOI:  10.1007/s10765-023-03258-3
?
?```````````````````````````````````````````````````````````````````````````````
?Fiedler, F., Karog, J., Lemmon, E.W., Thol, M.,
? "Fundamental Equation of State for Fluid Tetrahydrofuran,"
? Int. J. Thermophys, 44:153, 2023.  doi: 10.1007/s10765-023-03258-3
?
?In the homogeneous liquid phase at atmospheric pressure, the uncertainty in
? density is 0.015 %, speed of sound is represented with an uncertainty of 0.03 %,
? and isobaric heat capacity has an uncertainty of 0.4 %. Isobaric heat capacities
? in the homogeneous vapor phase are described with an uncertainty of 0.2 %.
? Higher uncertainties occur above atmospheric pressure for all homogeneous
? properties.  Depending on the temperature range, vapor pressure can be
? calculated with an uncertainty from 0.02 % to 3 %. The extrapolation behavior is
? evaluated, showing reasonable extrapolation behavior towards extreme conditions.
?
!```````````````````````````````````````````````````````````````````````````````
164.76             !Lower temperature limit [K]
600.0              !Upper temperature limit [K]
600000.            !Upper pressure limit [kPa]
15.                !Maximum density [mol/L]
CPP                                    !Pointer to Cp0 model
72.10572                               !Molar mass [g/mol]
164.76                                 !Triple point temperature [K]
0.00015                                !Pressure at triple point [kPa]
14.023                                 !Density at triple point [mol/L]
339.075                                !Normal boiling point temperature [K]
0.217                                  !Acentric factor
540.2        5304.44         4.4       !Tc [K], pc [kPa], rhoc [mol/L]
540.2                        4.4       !Reducing parameters [K, mol/L]
8.314462618                            !Gas constant [J/mol-K]
  10  4   5 12   0 0    0 0  0 0  0 0  !# terms and # coefs/term for normal terms, Gaussian terms, and Gao terms
   0.04386          1.      4.  0.     !a(i),t(i),d(i),l(i)
   0.766            0.12    1.  0.
  -1.2355036286776  0.94    1.  0.
  -0.6899995453364  1.111   2.  0.
   0.201742         0.41    3.  0.
  -0.7603           2.25    1.  2.
  -0.3754           2.77    3.  2.
   0.5317           0.88    2.  1.
  -0.0354           2.71    2.  2.
  -0.02196          0.85    7.  1.
  -0.0399           0.87    1.  2. 2.   -1.88     -2.5      0.85     1.        0. 0. 0.
  -0.0112           1.      2.  2. 2.   -25.      -900.     1.08     0.93      0. 0. 0.
  -0.4165           1.035   3.  2. 2.   -0.85     -0.8      1.34     0.59      0. 0. 0.
   0.6293           0.95    2.  2. 2.   -0.81     -0.79     1.33     0.73      0. 0. 0.
  -0.03702          2.26    1.  2. 2.   -0.86     -1.3      1.38     0.56      0. 0. 0.
                                         eta      beta      gamma   epsilon
                                  EXP[eta*(delta-epsilon)^2+beta*(tau-gamma)^2]


#AUX   !---Auxiliary function for Cp0
CPP    !Ideal gas heat capacity function for tetrahydrofuran of Fiedler et al. (2023).
?
?```````````````````````````````````````````````````````````````````````````````
?Fiedler, F., Karog, J., Lemmon, E.W., Thol, M., 2023.
?
!```````````````````````````````````````````````````````````````````````````````
0.                 !
10000.             !
0.                 !
0.                 !
1.0    8.314462618 !Reducing parameters for T, Cp0
1 4   0 0   0 0 0  !Nterms:  polynomial, exponential, cosh, sinh
 4.0        0.0
 18.2    1460.0
 11.394  3461.0
 1.05   11000.0
 2.37     517.0


#AUX   !---Auxiliary function for PX0
PX0    !Helmholtz energy ideal-gas function for tetrahydrofuran of Fiedler et al. (2023).
?
?```````````````````````````````````````````````````````````````````````````````
?Fiedler, F., Karog, J., Lemmon, E.W., Thol, M., 2023.
?
!```````````````````````````````````````````````````````````````````````````````
1 2  4  0 0  0 0 0               !Nterms:  ai*log(tau**ti); ai*tau**ti; ai*log(1-exp(bi*tau))
  3.0                   1.0      !ai, ti for [ai*log(tau**ti)] terms
  11.900542557478099    0.0      !ai, ti for [ai*tau**ti] terms
 -2.1553552986415139    1.0      !ai, ti for [ai*tau**ti] terms
  18.2    1460.0                 !ai, ti for [ai*log(1-exp(-ti/T)] terms
  11.394  3461.0
  1.05   11000.0
  2.37     517.0


~~~~~~~~~~~~~~~~~~~~~~~~~~~~~~~~~~~~~~~~~~~~~~~~~~~~~~~~~~~~~~~~~~~~~~~~~~~~~~~~

#PS    !---Vapor pressure---
PS5    !Vapor pressure equation for tetrahydrofuran of Fiedler et al. (2023).
?
?```````````````````````````````````````````````````````````````````````````````
?Functional Form:  P=Pc*EXP[SUM(Ni*Theta^ti)*Tc/T] where Theta=1-T/Tc, Tc and Pc
? are the reducing parameters below, which are followed by rows containing Ni and ti.
?
!```````````````````````````````````````````````````````````````````````````````
0.                 !
10000.             !
0.                 !
0.                 !
540.2    5304.5    !Reducing parameters
5 0 0 0 0 0        !Number of terms in equation
-7.82    1.0
 4.1666  1.5
-3.43    2.0
-0.805   3.45
-2.417   5.0


#DL    !---Saturated liquid density---
DL1    !Saturated liquid density equation for tetrahydrofuran of Fiedler et al. (2023).
?
?```````````````````````````````````````````````````````````````````````````````
?Functional Form:  D=Dc*[1+SUM(Ni*Theta^ti)] where Theta=1-T/Tc, Tc and Dc are
? the reducing parameters below, which are followed by rows containing Ni and ti.
?
!```````````````````````````````````````````````````````````````````````````````
0.                 !
10000.             !
0.                 !
0.                 !
540.2   4.4        !Reducing parameters
5 0 0 0 0 0        !Number of terms in equation
 6.9     0.5254
-8.7784  0.782
 7.87    1.286
-5.75    1.94
 2.59    2.5


#DV    !---Saturated vapor density---
DV3    !Saturated vapor density equation for tetrahydrofuran of Fiedler et al. (2023).
?
?```````````````````````````````````````````````````````````````````````````````
?Functional Form:  D=Dc*EXP[SUM(Ni*Theta^ti)] where Theta=1-T/Tc, Tc and Dc are
? the reducing parameters below, which are followed by rows containing Ni and ti.
?
!```````````````````````````````````````````````````````````````````````````````
0.                 !
10000.             !
0.                 !
0.                 !
540.2   4.4        !Reducing parameters
6 0 0 0 0 0        !Number of terms in equation
-4.557     0.4897
-8.9253    1.82
-4.585     3.1
-27.86     4.7
-60.2      8.9
-140.      18.0


@END
c        1         2         3         4         5         6         7         8
c2345678901234567890123456789012345678901234567890123456789012345678901234567890
