# Supplementary material for: Fundamental Equation of State for Fluid Tetrahydrofuran
Source: Int J Thermophys. 2023 Oct 9;44(10):153. doi: 10.1007/s10765-023-03258-3 (PMC10562338; doi:10.1007/s10765-023-03258-3)
Supplement: Supplementary file 1 — Supplementary file1 (ZIP 278 kb) [file 10765_2023_3258_MOESM1_ESM.zip › Supplementary/THF.json]

{
 "ANCILLARIES": {
  "pS": {
   "T_r": 540.2,
   "Tmax": 540.2,
   "Tmin": 0.0,
   "description": "P=Pc*EXP[SUM(Ni*Theta^ti)*Tc/T]",
   "n": [
    -7.82,  
     4.1666,
    -3.43,
    -0.805,
    -2.417 
   ],
   "reducing_value": 5304500.0,
   "t": [
    1.0,
    1.5,
    2.0,
    3.45,
    5.0
   ],
   "type": "pL",
   "using_tau_r": true
  },
  "rhoL": {
   "T_r": 540.2,
   "Tmax": 540.2,
   "Tmin": 0.0,
   "description": "D=Dc*[1+SUM(Ni*Theta^ti)]",
   "n": [
     6.9,   
    -8.7784,
     7.87,  
    -5.75, 
     2.59  
   ],
   "reducing_value": 4400.0,
   "t": [
    0.5254,
    0.782,
    1.286,
    1.94,
    2.5
   ],
   "type": "rhoLnoexp",
   "using_tau_r": false
  },
  "rhoV": {
   "T_r": 540.2,
   "Tmax": 540.2,
   "Tmin": 0.0,
   "description": "D=Dc*EXP[SUM(Ni*Theta^ti)]",
   "n": [
    -4.557,  
    -8.9253, 
    -4.585,  
    -27.86,   
    -60.2,    
    -140.0     
   ],
   "reducing_value": 4400.0,
   "t": [
     0.4897,
     1.82,
     3.1,
     4.7,
     8.9,
    18.0
   ],
   "type": "rhoV",
   "using_tau_r": false
  }
 },
 "EOS": [
  {
   "BibTeX_CP0": "",
   "BibTeX_EOS": "??",
   "STATES": {
    "reducing": {
     "T": 540.2,
     "T_units": "K",
     "hmolar": -99999999999.0,
     "hmolar_units": "J/mol",
     "p": 5304500.0,
     "p_units": "Pa",
     "rhomolar": 4400.0,
     "rhomolar_units": "mol/m^3",
     "smolar": 999999999999999.0,
     "smolar_units": "J/mol/K"
    },
    "sat_min_liquid": {
     "T": 164.76,
     "T_units": "K",
     "hmolar": -999999999999.0,
     "hmolar_units": "J/mol",
     "p": 0.15,
     "p_units": "Pa",
     "rhomolar": 1e+16,
     "rhomolar_units": "mol/m^3",
     "smolar": 1e+20,
     "smolar_units": "J/mol/K"
    },
    "sat_min_vapor": {
     "T": 164.76,
     "T_units": "K",
     "hmolar": 9999999999999.0,
     "hmolar_units": "J/mol",
     "p": 0.15,
     "p_units": "Pa",
     "rhomolar": 99999999999999.0,
     "rhomolar_units": "mol/m^3",
     "smolar": 1e+19,
     "smolar_units": "J/mol/K"
    }
   },
   "T_max": 600.0,
   "T_max_units": "K",
   "Ttriple": 164.76,
   "Ttriple_units": "K",
   "acentric": 0.217,
   "acentric_units": "-",
   "alpha0": [
    {
     "a1": 0.0,
     "a2": 0.0,
     "type": "IdealGasHelmholtzLead"
    },
    {
     "a": -1,
     "type": "IdealGasHelmholtzLogTau"
    },
    {
     "R": 8.314462618,
     "T0": 298.15,
     "Tc": 540.2,
     "c": [
      4.0
     ],
     "t": [
      0.0
     ],
     "type": "IdealGasHelmholtzCP0PolyT"
    },
    {
     "R": 8.314462618,
     "T0": 298.15,
     "Tcrit": 540.2,
     "n": [
      18.2,
      11.394,
      1.05,
      2.37
     ],
     "type": "IdealGasHelmholtzPlanckEinsteinFunctionT",
     "v": [
      1460.0,
      3461.0,
      11000.0,
      517.0
     ]
    }
   ],
   "alphar": [
    {
     "d": [
      4.0,
      1.0,
      1.0,
      2.0,
      3.0,
      1.0,
      3.0,
      2.0,
      2.0,
      7.0
     ],
     "g": [
      0.0,
      0.0,
      0.0,
      0.0,
      0.0,
      1.0,
      1.0,
      1.0,
      1.0,
      1.0
     ],
     "l": [
      0.0,
      0.0,
      0.0,
      0.0,
      0.0,
      2.0,
      2.0,
      1.0,
      2.0,
      1.0
     ],
     "n": [
      0.04386,
      0.766,
      -1.2355,
      -0.69,
      0.201742,
      -0.7603,
      -0.3754,
      0.5317,
      -0.0354,
      -0.02196
     ],
     "t": [
      1.0,
      0.12,
      0.94,
      1.111,
      0.41,
      2.25,
      2.77,
      0.88,
      2.71,
      0.85
     ],
     "type": "ResidualHelmholtzExponential"
    },
    {
     "beta": [
      2.5,
      900.0,
      0.8,
      0.79,
      1.3
     ],
     "d": [
      1.0,
      2.0,
      3.0,
      2.0,
      1.0
     ],
     "epsilon": [
      1.0,
      0.93,
      0.59,
      0.73,
      0.56
     ],
     "eta": [
      1.88,
      25.0,
      0.85,
      0.81,
      0.86
     ],
     "gamma": [
      0.85,
      1.08,
      1.34,
      1.33,
      1.38
     ],
     "n": [
      -0.0399,
      -0.011194553,
      -0.4165,
      0.6293,
      -0.037016435
     ],
     "t": [
      0.87,
      1.0,
      1.035,
      0.95,
      2.26
     ],
     "type": "ResidualHelmholtzGaussian"
    }
   ],
   "gas_constant": 8.314462618,
   "gas_constant_units": "J/mol/K",
   "molar_mass": 0.0721057,
   "molar_mass_units": "kg/mol",
   "p_max": 600000000.0,
   "p_max_units": "Pa",
   "pseudo_pure": false
  }
 ],
 "INFO": {
  "2DPNG_URL": "http://www.chemspider.com/ImagesHandler.ashx?id=-1",
  "ALIASES": [],
  "CAS": "109-99-9",
  "CHEMSPIDER_ID": -1,
  "ENVIRONMENTAL": {
   "ASHRAE34": "?",
   "FH": 99999999,
   "GWP100": 99999999.0,
   "GWP20": -99999999999,
   "GWP500": -9999999999,
   "HH": -999999999,
   "Name": "THF",
   "ODP": 99999999.0,
   "PH": -999999
  },
  "FORMULA": "C4H8O",
  "INCHI_KEY": "WYURNTSHIVDZCO-UHFFFAOYSA-N",
  "INCHI_STRING": "InChI=1S/C4H8O/c1-2-4-5-3-1/h1-4H2",
  "NAME": "THF",
  "REFPROP_NAME": "THF",
  "SMILES": "?"
 },
 "STATES": {
  "critical": {
   "T": 540.2,
   "T_units": "K",
   "hmolar": -99999999999.0,
   "hmolar_units": "J/mol",
   "p": 5304500.0,
   "p_units": "Pa",
   "rhomolar": 4400.0,
   "rhomolar_units": "mol/m^3",
   "smolar": 999999999999999.0,
   "smolar_units": "J/mol/K"
  },
  "triple_liquid": {
   "T": 164.76,
   "T_units": "K",
   "hmolar": -999999999999.0,
   "hmolar_units": "J/mol",
   "p": 0.15,
   "p_units": "Pa",
   "rhomolar": 1e+16,
   "rhomolar_units": "mol/m^3",
   "smolar": 1e+20,
   "smolar_units": "J/mol/K"
  },
  "triple_vapor": {
   "T": 164.76,
   "T_units": "K",
   "hmolar": 9999999999999.0,
   "hmolar_units": "J/mol",
   "p": 0.15,
   "p_units": "Pa",
   "rhomolar": 99999999999999.0,
   "rhomolar_units": "mol/m^3",
   "smolar": 1e+19,
   "smolar_units": "J/mol/K"
  }
 }
}
